# Supplementary material for: Quercetin and Rosmarinic Acid Functionalized Hybrid Electrospun Nanofibers with Strong Antioxidant and Anticancer Activities
Source: Biomimetics (Basel). 2026 Jul 1;11(7):453. doi: 10.3390/biomimetics11070453 (PMC13406547; doi:10.3390/biomimetics11070453)
Supplement: Supplementary file 1 [file biomimetics-11-00453-s001.zip]

Archive with 1 entries (1 files):
- biomimetics-4377133-supplementary.pdf
